# Supplementary material for: Geometric morphology and population genomics provide insights into the adaptive evolution of Apis cerana in Changbai Mountain
Source: BMC Genomics. 2022 Jan 19;23:64. doi: 10.1186/s12864-022-08298-x (PMC8772121; doi:10.1186/s12864-022-08298-x)
Supplement: Supplementary file 3 — Additional file 3. [file 12864_2022_8298_MOESM3_ESM.xlsx]

## Sheet: Additional file 1
Supplementary Table 1. Information of 64 sampling sites
Symbol	Regions	Location	Longitude	Latitude	Purpose	Sample size
AB01	Qinghai-Tibet	Maerkang, Ngawa	102.11	31.9202	both wing morphometrics and sequencing	30
AB02	Qinghai-Tibet	Maerkang, Ngawa	102.218	31.902	both wing morphometrics and sequencing	30
AB03	Qinghai-Tibet	Maerkang, Ngawa	102.152	31.5511	only sequencing	30
CQ01	South	Rongchang, Chongqing	105.619	29.4134	both wing morphometrics and sequencing	30
GS01	NorthWest	Tianshui, Gansu	105.995	34.3499	only sequencing	30
GS02	NorthWest	Tianshui, Gansu	106.197	34.7334	both wing morphometrics and sequencing	30
GS03	NorthWest	Longnan, Gansu	106.054	34.0027	both wing morphometrics and sequencing	30
GS04	NorthWest	Longnan, Gansu	106.079	33.7724	only sequencing	30
GS05	NorthWest	Dangchang, Gansu	104.451	34.009	both wing morphometrics and sequencing	30
GS06	NorthWest	Dangchang, Gansu	104.392	34.0404	only sequencing	30
GS07	NorthWest	Dangchang, Gansu	104.26	34.0952	only sequencing	30
GS08	NorthWest	Minxian, Gansu	104.098	34.4846	both wing morphometrics and sequencing	30
GS09	NorthWest	Minxian, Gansu	104.073	34.4959	only sequencing	30
HA01	North	Huixian, Henan	113.655	35.6673	both wing morphometrics and sequencing	30
HA02	North	Luanchuan, Henan	111.679	34.0422	both wing morphometrics and sequencing	30
HA03	North	Luanchuan, Henan	111.696	34.0333	only sequencing	30
HA04	North	Luanchuan, Henan	111.607	33.8138	only sequencing	30
HA05	North	Luanchuan, Henan	111.702	34.028	only sequencing	30
HE01	North	Zanhuang, Hebei	114.099	37.5001	both wing morphometrics and sequencing	30
HI01	South	Changjiang, Hainan	108.938	19.3243	both wing morphometrics and sequencing	30
HI02	South	Wuzhishan, Hainan	109.415	18.7025	both wing morphometrics and sequencing	30
HI03	South	Wenchang, Hainan	110.708	19.4532	both wing morphometrics and sequencing	30
HI04	South	Wenchang, Hainan	110.725	19.5382	only sequencing	30
HL01	Changbai Mountain	Raohe,Heilongjiang	133.618	46.557	only sequencing	30
HL02	Changbai Mountain	Raohe,Heilongjiang	133.655	46.5571	only sequencing	30
HL03	Changbai Mountain	Raohe,Heilongjiang	134.088	47.1581	both wing morphometrics and sequencing	30
HL04	Changbai Mountain	Raohe,Heilongjiang	134.076	47.149	only sequencing	30
HL05	Changbai Mountain	Raohe,Heilongjiang	134.066	47.1389	only sequencing	30
JL01	Changbai Mountain	Dunhua,Jilin	128.491	43.3084	both wing morphometrics and sequencing	50
JL02	Changbai Mountain	Antu, Jilin	128.227	42.2287	only sequencing	50
JL03	Changbai Mountain	Wangqing, Jilin	129.661	43.4169	only sequencing	50
JL04	Changbai Mountain	Panshi, Jilin	126.49	42.7067	only sequencing	50
JL05	Changbai Mountain	Yongji, Jilin	126.546	43.618	only sequencing	50
JL06	Changbai Mountain	Huadian, Jilin	126.927	43.154	both wing morphometrics and sequencing	50
JL07	Changbai Mountain	Tonghua, Jilin	126.209	42.0306	both wing morphometrics and sequencing	50
JL08	Changbai Mountain	Ji,an, Jilin	125.959	41.3624	only sequencing	50
JL09	Changbai Mountain	Liuhe, Jilin	125.974	42.2829	only sequencing	50
JL10	Changbai Mountain	Huinan, Jilin	126.64	42.6891	only sequencing	50
JL11	Changbai Mountain	Fusong, Jilin	127.484	42.1755	only sequencing	50
JL12	Changbai Mountain	Changbai, Jilin	128.089	41.5547	only sequencing	50
JL13	Changbai Mountain	Changbai, Jilin	127.628	41.4739	both wing morphometrics and sequencing	50
JL14	Changbai Mountain	Hunjiang, Jilin	126.436	41.7695	only sequencing	50
JL15	Changbai Mountain	Ji,an, Jilin	125.78	41.2373	only sequencing	50
JL16	Changbai Mountain	Ji,an, Jilin	125.815	41.3456	only sequencing	50
JL17	Changbai Mountain	Ji,an, Jilin	126.084	41.4833	only sequencing	50
LN01	Changbai Mountain	Benxi, Liaoning	124.417	41.2252	both wing morphometrics and sequencing	50
LN02	Changbai Mountain	Benxi, Liaoning	124.045	41.1107	only sequencing	50
LN03	Changbai Mountain	Benxi, Liaoning	124.514	41.2922	only sequencing	50
LN09	Changbai Mountain	Huanren, Liaoning	125.392	41.3035	both wing morphometrics and sequencing	50
QH01	NorthWest	Xunhua, Qinghai	102.56	35.766	both wing morphometrics and sequencing	30
SD01	North	Dongying, Shandong	119.044	37.8151	both wing morphometrics and sequencing	30
SD02	North	Jinan, Shandong	116.991	36.671	both wing morphometrics and sequencing	30
SD03	North	Linyi, Shandong	118.003	35.4513	only sequencing	30
SD04	North	Qingdao, Shandong	120.628	36.3778	only sequencing	30
SN01	NorthWest	Yanchuan, Shanxi	109.939	36.9212	both wing morphometrics and sequencing	30
SX01	North	Jinzhong, Shanxi	112.587	37.4231	both wing morphometrics and sequencing	30
XZ01	Qinghai-Tibet	Bomi, Tibet	95.2882	30.0207	both wing morphometrics and sequencing	30
XZ02	Qinghai-Tibet	Bomi, Tibet	95.504	29.9041	only sequencing	30
YN01	South	Menghai, Yunnan	100.385	21.8404	both wing morphometrics and sequencing	30
YN02	South	Jinghong, Yunnan	100.782	22	both wing morphometrics and sequencing	30
YN03	South	Jinghong, Yunnan	100.753	21.9575	only sequencing	30
YN04	South	Jinghong, Yunnan	100.796	21.9959	only sequencing	30
YN10	South	Kunming, Yunnan	102.749	25.1286	both wing morphometrics and sequencing	30
YN11	South	Mengzi, Yunnan	103.404	23.5144	both wing morphometrics and sequencing	30
Note: “Sample size” represents the number of bees collected.

## Sheet: Additional file 2
Supplementary Table 2. Summary of sequencing data depth、coverage and quality of 64 samples
Sample	Clean_reads	mapped_reads	mapping_rate	Average_depth	Coverage_1X	Coverage_4X	Effective rate(%)	Q20(%)	Q30(%)	GC content(%)	Note
AB01	21460814	20272044	0.9446	12.09	0.9933	0.9451	99.88	96.23	90.25	34.65
AB02	28732508	26980752	0.939	15.75	0.9969	0.977	99.85	96.56	91.08	36.08
AB03	22811984	19812403	0.8685	11.73	0.9943	0.9554	99.87	96.44	90.71	35.13
CQ01	25093748	23599849	0.9405	13.76	0.9954	0.969	99.86	96.42	90.67	34.29
GS01	22040064	20769739	0.9424	12.23	0.9768	0.887	99.76	96.52	90.92	35.61
GS02	24648258	23076588	0.9362	13.35	0.9967	0.972	99.88	96.25	90.28	34.30
GS03	25540244	24004754	0.9399	14.56	0.96	0.8516	99.67	96.56	91.11	36.45
GS04	22613542	21223267	0.9385	12.35	0.9962	0.9624	99.88	96.19	90.16	34.34
GS05	20231874	19001183	0.9392	11.33	0.9954	0.9545	99.87	96.38	90.58	34.44
GS06	23163274	21713685	0.9374	12.82	0.9963	0.9668	99.83	96.22	90.19	34.32
GS07	21283424	20069011	0.9429	11.99	0.9925	0.9499	99.88	96.31	90.39	34.78
GS08	24464252	23016639	0.9408	13.50	0.9969	0.9709	99.90	96.38	90.62	34.42
GS09	24407932	23008307	0.9427	13.41	0.9967	0.9694	99.88	96.14	90.06	34.52
HA01	25757682	24221696	0.9404	14.29	0.9975	0.9815	99.87	96.33	90.38	33.71
HA02	20980308	19801505	0.9438	11.59	0.9933	0.9449	99.88	96.13	90.01	34.77
HA03	22090532	20842417	0.9435	12.50	0.9895	0.9457	99.90	96.41	90.66	34.67
HA04	20652230	19333096	0.9361	11.36	0.9964	0.9654	99.92	96.08	89.79	32.62
HA05	22064480	20628732	0.9349	12.25	0.9952	0.9628	99.91	95.84	89.41	34.20
HE01	25315380	23747818	0.9381	14.34	0.9575	0.8508	99.84	96.58	91.14	36.72
HI01	23343902	21734013	0.931	12.69	0.9961	0.9694	99.90	96.17	90.09	33.86	used for selective sweep
HI02	25136442	23421043	0.9318	13.85	0.9963	0.9745	99.91	96.23	90.18	34.00	used for selective sweep
HI03	30791550	28854752	0.9371	16.73	0.9952	0.9745	99.88	96.36	90.59	34.08	used for selective sweep
HI04	20144622	16843030	0.8361	10.18	0.9884	0.9265	99.89	96.50	90.76	35.02	used for selective sweep
HL01	21202628	20109299	0.9484	13.13	0.9141	0.829	99.76	96.56	90.86	37.81	used for selective sweep
HL02	21203434	20149842	0.9503	13.47	0.9141	0.8018	99.76	96.59	90.91	38.61	used for selective sweep
HL03	21517072	20217916	0.9396	13.07	0.9335	0.8223	99.72	96.37	90.50	37.92	used for selective sweep
HL04	29066020	27821544	0.9572	18.51	0.88	0.7942	99.73	96.78	91.50	39.37	used for selective sweep
HL05	19968616	18838538	0.9434	12.25	0.9325	0.8195	99.64	96.53	90.84	37.89	used for selective sweep
JL01	20182758	19084888	0.9456	11.45	0.995	0.9566	99.88	96.15	90.08	34.36	used for selective sweep
JL02	21373118	20123382	0.9415	12.10	0.9943	0.9568	99.87	96.47	90.75	34.66	used for selective sweep
JL03	23698182	22263001	0.9394	13.31	0.994	0.965	99.89	96.27	90.32	34.38	used for selective sweep
JL04	25248354	23755196	0.9409	14.26	0.9845	0.9138	99.83	96.27	90.44	34.48	used for selective sweep
JL05	21673246	20380902	0.9404	12.04	0.9923	0.9523	99.90	96.12	90.01	34.61	used for selective sweep
JL06	21067800	19926994	0.9459	11.91	0.9847	0.9266	99.89	96.16	90.13	35.28	used for selective sweep
JL07	24564480	23277249	0.9476	14.21	0.9783	0.9184	99.92	96.02	89.83	36.27	used for selective sweep
JL08	22678340	21548002	0.9502	12.87	0.9908	0.943	99.86	96.53	90.89	35.06
JL09	20838274	19809584	0.9506	11.87	0.9927	0.954	99.89	96.13	90.00	34.61	used for selective sweep
JL10	22551518	21245757	0.9421	12.87	0.9757	0.9198	99.88	96.28	90.40	35.88	used for selective sweep
JL11	23349270	22116672	0.9472	13.57	0.9666	0.871	99.89	96.10	90.16	36.56	used for selective sweep
JL12	24060314	22713643	0.944	13.27	0.9918	0.9537	99.88	96.46	90.73	34.92	used for selective sweep
JL13	19778186	18667586	0.9438	11.26	0.9913	0.9464	99.89	96.05	89.88	34.50	used for selective sweep
JL14	27839242	26451875	0.9502	15.81	0.9663	0.8934	99.74	96.97	91.75	36.74	used for selective sweep
JL15	27754558	26351257	0.9494	16.95	0.9244	0.8205	99.73	96.69	91.25	39.19
JL16	27864904	26383066	0.9468	17.46	0.8888	0.791	99.69	96.51	90.91	39.25
JL17	28212234	26840694	0.9514	17.19	0.903	0.8208	99.77	96.66	91.18	38.54
LN01	23845612	22508723	0.9439	13.34	0.9882	0.9413	99.91	96.19	90.28	35.25
LN02	25065022	23533755	0.9389	13.98	0.9936	0.9588	99.88	96.28	90.34	35.01
LN03	24922084	23638677	0.9485	14.49	0.9673	0.9108	99.88	96.08	89.95	36.33
LN09	28893830	27638119	0.9565	18.70	0.8807	0.7708	99.77	96.65	91.19	39.92
QH01	24125294	22659972	0.9393	13.48	0.9784	0.9127	99.86	96.25	90.34	36.34
SD01	24904158	23654452	0.9498	14.33	0.9652	0.8933	99.85	96.23	90.31	36.99
SD02	27502838	26128016	0.95	15.62	0.9752	0.9057	99.87	95.91	89.73	37.20
SD03	23346312	22031770	0.9437	13.27	0.9846	0.9321	99.88	96.19	90.14	35.69
SD04	22109430	20917126	0.9461	12.32	0.9678	0.8644	99.66	96.38	90.66	37.55
SN01	27304982	25431199	0.9314	15.68	0.9598	0.8824	99.57	96.20	90.13	33.53
SX01	24266496	22779000	0.9387	13.46	0.9972	0.9785	99.91	96.34	90.47	33.90
XZ01	22540284	21282632	0.9442	13.04	0.964	0.8753	99.78	96.06	89.97	36.15	used for selective sweep
XZ02	23279324	21934540	0.9422	13.05	0.9712	0.8837	99.76	96.56	91.03	36.00	used for selective sweep
YN01	24396234	22893844	0.9384	13.55	0.9845	0.9347	99.87	96.50	90.81	35.28
YN02	25546642	23928315	0.9367	14.28	0.9904	0.9518	99.90	96.17	90.13	34.87
YN03	25617168	24031875	0.9381	13.97	0.9945	0.9641	99.87	96.23	90.27	34.56
YN04	22791408	21313088	0.9351	12.60	0.9922	0.9519	99.88	96.51	90.83	34.71
YN10	24060310	21536122	0.8951	12.71	0.987	0.9286	99.86	96.43	90.72	35.97
YN11	21007492	19861200	0.9454	12.00	0.9822	0.9166	99.85	96.33	90.51	35.80

## Sheet: Additional file 3
Supplementary Table 3. Geographic information, sequencing depth and coverage of 66 downloaded samples
Sample	Location	Longitude	Latitude	Clean_reads	mapped_reads	mapping_rate	Average_depth	Coverage_1X	Coverage_4X	Note
AB04	Jiuzhai, Sichuan	104.06 E	33.45 N	12436716	10116390	0.8134	6.46	0.8784	0.6468
AB05	Jiuzhai, Sichuan	104.06 E	33.45 N	13305296	11034022	0.8293	7.06	0.877	0.663
AB06	Jiuzhai, Sichuan	104.06 E	33.45 N	13598248	11146592	0.8197	6.92	0.9016	0.6716
AB07	Jiuzhai, Sichuan	104.06 E	33.45 N	12750612	10741518	0.8424	6.94	0.867	0.6544
AB08	Jiuzhai, Sichuan	104.06 E	33.45 N	11823156	10295527	0.8708	6.17	0.9392	0.7173
FJ01	Zhangzhou, Fujian	117.65 E	24.51 N	14316148	13243198	0.9251	7.94	0.917	0.7611
FJ02	Zhangzhou, Fujian	117.65 E	24.51 N	24920438	23198612	0.9309	13.74	0.9163	0.8261
FJ03	Zhangzhou, Fujian	117.65 E	24.51 N	26221112	23986734	0.9148	13.6	0.9543	0.872
FJ04	Zhangzhou, Fujian	117.65 E	24.51 N	12707904	11778012	0.9268	7.01	0.9241	0.7338
GX01	Hechi, Guangxi	108.09 E	24.69 N	26450232	24382001	0.9218	13.63	0.9685	0.8911
GX02	Hechi, Guangxi	108.09 E	24.69 N	13407244	12494301	0.9319	7.58	0.9041	0.7322
GX03	Hechi, Guangxi	108.09 E	24.69 N	23853022	22142769	0.9283	12.58	0.95	0.856
GX04	Hechi, Guangxi	108.09 E	24.69 N	23714966	21831633	0.9206	12.08	0.9791	0.898
GX05	Hechi, Guangxi	108.09 E	24.69 N	15846308	14699656	0.9276	8.56	0.9427	0.7971
GZ01	Nayong, Guizhou	105.47 E	26.83 N	13411032	12055483	0.8989	8.36	0.8041	0.6087
GZ02	Nayong, Guizhou	105.47 E	26.83 N	24853994	20925071	0.8419	12.02	0.97	0.8795
GZ03	Nayong, Guizhou	105.47 E	26.83 N	10259720	9324803	0.9089	6.26	0.8369	0.5857
GZ04	Nayong, Guizhou	105.47 E	26.83 N	14457768	12538244	0.8672	7.54	0.9291	0.7415
GZ05	Nayong, Guizhou	105.47 E	26.83 N	14737724	11710386	0.7946	7.09	0.9187	0.7128
HI05	Haikou, Hainan	110.33 E	19.98 N	23048592	18416031	0.799	10.31	0.9766	0.8966	used for selective sweep
HI06	Haikou, Hainan	110.33 E	19.98 N	20022474	16008465	0.7995	10.12	0.882	0.7055	used for selective sweep
HI07	Haikou, Hainan	110.33 E	19.98 N	22698076	19304836	0.8505	10.87	0.9882	0.9259	used for selective sweep
HI08	Haikou, Hainan	110.33 E	19.98 N	13083940	12308810	0.9408	7.65	0.8992	0.7018	used for selective sweep
HI09	Haikou, Hainan	110.33 E	19.98 N	11307288	9892665	0.8749	6.41	0.8835	0.6513	used for selective sweep
HI10	Haikou, Hainan	110.33 E	19.98 N	19552540	17253662	0.8824	11.12	0.8621	0.708	used for selective sweep
LN04	Qingyuan, Liaoning	119.75 E	40.24 N	12363464	10801731	0.8737	7.36	0.8174	0.6038
LN05	Qingyuan, Liaoning	119.75 E	40.24 N	22085124	19675818	0.8909	11.35	0.9701	0.8705
LN06	Qingyuan, Liaoning	119.75 E	40.24 N	21100054	19134683	0.9069	11.69	0.9151	0.7826
LN07	Qingyuan, Liaoning	119.75 E	40.24 N	24046444	22048043	0.9169	12.97	0.9487	0.8264
LN08	Qingyuan, Liaoning	119.75 E	40.24 N	22895660	21134338	0.9231	12.21	0.9477	0.8311
NX01	Guyuan, Ningxia	106.33 E	35.67 N	13787456	12330246	0.8943	7.8	0.8838	0.6873
NX02	Guyuan, Ningxia	106.33 E	35.67 N	13463694	12210808	0.9069	7.97	0.8582	0.6644
NX03	Guyuan, Ningxia	106.33 E	35.67 N	23828952	21447355	0.9001	11.86	0.9851	0.8916
NX04	Guyuan, Ningxia	106.33 E	35.67 N	13273678	11014310	0.8298	6.89	0.8944	0.6679
NX05	Guyuan, Ningxia	106.33 E	35.67 N	12116004	10412219	0.8594	6.8	0.8567	0.6413
SN02	Yulin, Shanxi	108.53 E	37.57 N	25673688	21896963	0.8529	12.8	0.9542	0.829
SN03	Yulin, Shanxi	108.53 E	37.57 N	24898714	21848199	0.8775	12.69	0.959	0.8455
SN04	Yulin, Shanxi	108.53 E	37.57 N	22948202	20040312	0.8733	11.97	0.9298	0.8089
SN05	Yulin, Shanxi	108.53 E	37.57 N	13446772	11151230	0.8293	7.09	0.8819	0.6643
SN06	Yulin, Shanxi	108.53 E	37.57 N	22226480	18246318	0.8209	10.66	0.9589	0.8443
SC01	Suining, Sichuan	105.56 E	30.76 N	13036860	11409712	0.8752	7.34	0.876	0.6758
SC02	Suining, Sichuan	105.56 E	30.76 N	10195466	8948862	0.8777	5.76	0.8748	0.6088
SC03	Suining, Sichuan	105.56 E	30.76 N	24217860	19934213	0.8231	11.47	0.9693	0.8777
SC04	Suining, Sichuan	105.56 E	30.76 N	19980314	16510466	0.8263	9.35	0.9714	0.8641
SC05	Suining, Sichuan	105.56 E	30.76 N	22187668	18048025	0.8134	9.96	0.9888	0.9178
HB01	Shennongjia, Hubei	110.43 E	31.64 N	10362350	8902139	0.8591	5.66	0.8857	0.6148
HB02	Shennongjia, Hubei	110.43 E	31.64 N	21045382	19587469	0.9307	11.66	0.9392	0.8072
HB03	Shennongjia, Hubei	110.43 E	31.64 N	9378586	8019524	0.8551	5.2	0.869	0.5663
HB04	Shennongjia, Hubei	110.43 E	31.64 N	15333736	14032634	0.9151	8.25	0.9518	0.7798
HB05	Shennongjia, Hubei	110.43 E	31.64 N	21611752	18950765	0.8769	11.16	0.9493	0.8302
XZ03	Bomi, Tibet	95.29 E	30.02 N	23685594	22121980	0.934	12.6	0.9797	0.9087	used for selective sweep
XZ04	Bomi, Tibet	95.29 E	30.02 N	47765658	40958823	0.8575	21.66	0.9986	0.9952	used for selective sweep
XZ05	Bomi, Tibet	95.29 E	30.02 N	31169312	28286154	0.9075	14.91	0.9974	0.9718	used for selective sweep
XZ06	Bomi, Tibet	95.29 E	30.02 N	31593242	27443966	0.8687	14.97	0.9983	0.9907	used for selective sweep
XZ07	Bomi, Tibet	95.29 E	30.02 N	41220764	38622588	0.937	20.86	0.9985	0.9955	used for selective sweep
XZ08	Bomi, Tibet	95.29 E	30.02 N	44808932	40659630	0.9074	20.78	0.9983	0.9921	used for selective sweep
YN05	Xishuangbanna, Yunnan	101.26 E	21.93 N	16785146	13227202	0.788	7.95	0.9155	0.7398
YN06	Xishuangbanna, Yunnan	101.26 E	21.93 N	14887304	12868759	0.8644	7.97	0.9033	0.7086
YN07	Xishuangbanna, Yunnan	101.26 E	21.93 N	26102692	22704646	0.8698	13.25	0.9532	0.8238
YN08	Xishuangbanna, Yunnan	101.26 E	21.93 N	26384956	22161461	0.8399	12.67	0.9682	0.8604
YN09	Xishuangbanna, Yunnan	101.26 E	21.93 N	21604304	19580889	0.9063	11.43	0.9562	0.8545
YN12	Diqing, Yunnan	99.27 E	28.20 N	20475702	16117154	0.7871	9.68	0.9337	0.7662
YN13	Diqing, Yunnan	99.27 E	28.21 N	15965394	14226087	0.8911	8.23	0.9666	0.8349
YN14	Diqing, Yunnan	99.27 E	28.22 N	14836818	12980136	0.8749	7.91	0.9191	0.744
YN15	Diqing, Yunnan	99.27 E	28.23 N	16998378	14362109	0.8449	8.42	0.9506	0.8033
YN16	Diqing, Yunnan	99.27 E	28.24 N	16414972	13943902	0.8495	8.07	0.9674	0.8315

## Sheet: Additional file 4
Supplementary Table 4. Result of SNP annotation
Category		Number of SNPs
Upstream		68910
Exonic	Stop gain	547
Exonic	Stop loss	37
Exonic	Synonymous	200911
Exonic	Non-synonymous	52161
Intronic		950087
Splicing		852
Downstream		55573
upstream/downstream		3771
Intergenic		2526724
Ts		3323752
tv		535821
ts/tv		6.203
Total		3859573
Supplementary Table 5. Result of Indel annotation
Category		Number
Upstream		54559
Exonic	Stop gain	228
Exonic	Stop loss	41
Exonic	Frameshift deletion	2994
Exonic	Frameshift insertion	2000
Exonic	Non-frameshift deletion	6574
Exonic	Non-frameshift insertion	3751
Intronic		620286
Splicing		1173
Downstream		55620
Upstream/Downstream		5278
Intergenic		1480844
Insertion		937026
Deletion		1300760
Het Rate(‰)		8.994
Total		2237786

## Sheet: Additional file 6
Supplementary Table 6. Selected genes of A. cerana in Changbai Moutnain
Gene ID	Protein name
APICC_00158	Flavin-containing monooxygenase FMO GS-OX3
APICC_00347	Vacuolar protein sorting-associated protein
APICC_00392	Sodium-dependent nutrient amino acid transporter
APICC_00415	hypothetical protein
APICC_00538	hypothetical protein
APICC_00591	DNA ligase
APICC_00592	Ubiquitin modifier-activating enzyme
APICC_00593	Kinesin protein KIF12
APICC_00594	hypothetical protein
APICC_00595	Serine/arginine repetitive matrix protein
APICC_00693	Protein quiver
APICC_00766	hypothetical protein
APICC_00830	Programmed cell death protein
APICC_00831	hypothetical protein
APICC_00832	WD and tetratricopeptide repeats protein
APICC_00890	Transcription elongation factor SPT4
APICC_00891	Smoothelin
APICC_00904	Diphosphomevalonate decarboxylase
APICC_00909	hypothetical protein
APICC_00932	hypothetical protein
APICC_00958	Progestin and adipoQ receptor family member
APICC_00977	DDB1- and CUL4-associated factor
APICC_01000	Muscle-specific protein
APICC_01035	Conserved oligomeric Golgi complex subunit
APICC_01048	nesprin-1
APICC_01112	ALK tyrosine kinase receptor
APICC_01115	Histone H2A
APICC_01116	Histone H3
APICC_01214	ATP-dependent RNA helicase
APICC_01215	Conserved oligomeric Golgi complex subunit
APICC_01216	WD repeat-containing protein
APICC_01223	Spondin-1
APICC_01224	Coiled-coil domain-containing protein
APICC_01347	hypothetical protein
APICC_01382	Zinc finger C4H2 domain-containing protein
APICC_01404	hypothetical protein
APICC_01423	PR domain zinc finger protein
APICC_01424	Acyl-coenzyme A:6-aminopenicillanic-acid-acyltransferase
APICC_01425	Protein scabrous
APICC_01439	Ribosomal protein S6 kinase beta-1
APICC_01507	7%2C8-dihydro-8-oxoguanine triphosphatase
APICC_01508	28S ribosomal protein S23
APICC_01513	B(0%2C+)-type amino acid transporter
APICC_01522	hypothetical protein
APICC_01645	Muscle LIM protein Mlp84B
APICC_01758	1-acyl-sn-glycerol-3-phosphate acyltransferase alpha
APICC_01805	5'-AMP-activated protein kinase subunit beta-1
APICC_01827	40S ribosomal protein S26
APICC_01852	hypothetical protein
APICC_02032	hypothetical protein
APICC_02033	Para-hydroxybenzoate--polyprenyltransferase
APICC_02039	Adrenodoxin
APICC_02042	hypothetical protein
APICC_02104	Elongation of very long chain fatty acids protein
APICC_02137	DNA/RNA-binding protein KIN17
APICC_02145	hypothetical protein
APICC_02174	hypothetical protein
APICC_02221	Protein SGT1 ecdysoneless
APICC_02258	hypothetical protein
APICC_02285	Esterase FE4
APICC_02286	Esterase FE4
APICC_02363	hypothetical protein
APICC_02384	hypothetical protein
APICC_02391	Putative odorant receptor
APICC_02392	Gustatory receptor trehalose
APICC_02393	Glycine receptor subunit beta
APICC_02394	Breast carcinoma-amplified sequence
APICC_02395	60S ribosomal protein L18
APICC_02396	Ankyrin repeat domain-containing protein
APICC_02397	39S ribosomal protein L13
APICC_02426	Dynein heavy chain 3%2C axonemal
APICC_02440	hypothetical protein
APICC_02498	Serine/threonine-protein kinase
APICC_02576	Rho-associated protein kinase
APICC_02577	Protein O-mannosyltransferase
APICC_02578	hypothetical protein
APICC_02579	DnaJ subfamily C member
APICC_02723	Cytochrome b5
APICC_02724	Protein vav
APICC_02759	Zinc finger protein
APICC_02811	Coiled-coil domain-containing protein
APICC_02855	Ig V-type domain-containing protein
APICC_02890	Ras-related protein Rab-32
APICC_02963	Peptidyl-prolyl cis-trans isomerase FKBP6
APICC_02964	Zinc finger protein
APICC_03041	beta-hexosaminidase fdl
APICC_03098	signal peptidase complex subunit
APICC_03193	Solute carrier family
APICC_03194	hypothetical protein
APICC_03195	Rhombotin-1
APICC_03284	Nuclear pore complex protein Nup85
APICC_03321	Trypsin-7
APICC_03322	Mimitin
APICC_03355	Homeobox protein unc-4
APICC_03397	Galactokinase
APICC_03558	Zinc transporter
APICC_03559	Trans-1%2C2-dihydrobenzene-1%2C2-diol dehydrogenase
APICC_03560	Transitional endoplasmic reticulum ATPase TER94
APICC_03628	intraflagellar transport protein
APICC_03629	WD repeat-containing protein
APICC_03771	U2 small nuclear ribonucleoprotein A'
APICC_03772	NADH dehydrogenase [ubiquinone] 1 beta subcomplex subunit
APICC_03858	Peroxisomal membrane protein
APICC_03961	Histone H3
APICC_03962	Histone H2A
APICC_03963	U4/U6 small nuclear ribonucleoprotein Prp4
APICC_04112	Bardet-Biedl syndrome
APICC_04171	DUOXA protein C06E1.3
APICC_04184	Carbonic anhydrase-related protein
APICC_04206	Peroxidasin
APICC_04217	Lipid storage droplets surface-binding protein
APICC_04218	Lipid storage droplets surface-binding protein
APICC_04219	Lipid storage droplets surface-binding protein
APICC_04293	Putative E3 ubiquitin-protein ligase UBR7
APICC_04445	Histone H4
APICC_04538	39S ribosomal protein L48
APICC_04539	Synaptotagmin
APICC_04546	Translation initiation factor IF-3%2C chloroplastic
APICC_04547	hypothetical protein
APICC_04582	Proline dehydrogenase
APICC_04684	Sodium/bile acid cotransporter
APICC_04710	Solute carrier family
APICC_04773	Triple functional domain protein
APICC_04774	SCY1 protein
APICC_04775	Zinc finger protein
APICC_05025	hypothetical protein
APICC_05044	Major facilitator superfamily domain-containing protein
APICC_05171	F-box only protein
APICC_05202	PEST proteolytic signal-containing nuclear protein
APICC_05208	hypothetical protein
APICC_05209	Reticulon-4-interacting protein
APICC_05237	Protein aveugle
APICC_05426	Potassium voltage-gated channel protein Shaker
APICC_05474	Ankyrin repeat and BTB/POZ domain-containing protein
APICC_05486	Ubiquilin-1
APICC_05487	Survival motor neuron protein
APICC_05537	Structural maintenance of chromosomes protein
APICC_05538	Pre-mRNA 3'-end-processing factor FIP1
APICC_05569	DNA fragmentation factor subunit beta
APICC_05601	Ufm1-specific protease
APICC_05617	Beta-arrestin-1
APICC_05618	Cytochrome b5
APICC_05707	Tether containing UBX domain for GLUT4
APICC_05709	Lipid storage droplets surface-binding protein
APICC_05768	BTB/POZ domain-containing-B
APICC_05791	Mediator of DNA damage checkpoint protein
APICC_05859	Heat shock
APICC_05860	hypothetical protein
APICC_05868	Phospholipase D1
APICC_05869	Thioredoxin domain-containing protein
APICC_05870	Sphingosine kinase
APICC_05871	39S ribosomal protein L52
APICC_05881	Exostosin-1
APICC_05947	Protein doublesex
APICC_05993	UMP-CMP kinase
APICC_06063	Endocuticle structural glycoprotein SgAbd-2
APICC_06066	H(+)/Cl(-) exchange transporter
APICC_06067	hypothetical protein
APICC_06068	RING finger protein unkempt
APICC_06088	ATPase WRNIP1
APICC_06189	Hexuronate transporter
APICC_06224	Deoxyribonuclease-2-alpha
APICC_06256	AT-rich interactive domain-containing protein
APICC_06344	hypothetical protein
APICC_06373	hypothetical protein
APICC_06374	hypothetical protein
APICC_06375	E3 ubiquitin-protein ligase
APICC_06411	Transient receptor potential-gamma protein
APICC_06412	short transient receptor potential channel protein
APICC_06413	PIH1 domain-containing protein
APICC_06485	Cytochrome b5
APICC_06570	Nuclear pore complex protein Nup50
APICC_06598	Sugar transporter ERD6
APICC_06615	Glutamate-gated chloride channel
APICC_06616	STE20 serine/threonine-protein kinase
APICC_06838	Delta-1-pyrroline-5-carboxylate synthetase
APICC_06936	CBP80/20-dependent translation initiation factor
APICC_07046	Nesprin-1
APICC_07052	hypothetical protein
APICC_07118	Gamma-glutamyltranspeptidase
APICC_07224	Exosome complex exonuclease RRP4
APICC_07285	Telomere-associated protein RIF1
APICC_07333	Protein krueppel
APICC_07340	1-acyl-sn-glycerol-3-phosphate acyltransferase alpha
APICC_07341	1-acyl-sn-glycerol-3-phosphate acyltransferase alpha
APICC_07364	Sphingosine-1-phosphate phosphatase
APICC_07383	hypothetical protein
APICC_07475	Protein vestigial
APICC_07503	Syntaxin-12
APICC_07505	Katanin p60 ATPase-containing subunit A
APICC_07520	Protein vestigial
APICC_07521	Asialoglycoprotein receptor
APICC_07543	Maternal protein pumilio
APICC_07583	Transmembrane protein adipocyte-associated
APICC_07597	Ras-related protein Rab-6A
APICC_07644	Trace amine-associated receptor 8c
APICC_07647	SAM and SH3 domain-containing protein
APICC_07710	Vacuolar ATPase assembly integral membrane protein VMA21
APICC_07729	Leptin receptor overlapping transcript
APICC_07775	Syntaxin-12
APICC_07780	Katanin p60 ATPase-containing subunit A
APICC_07844	Sodium-dependent nutrient amino acid transporter
APICC_07866	Acyl-coenzyme A thioesterase
APICC_07914	Out at first protein
APICC_07929	Histamine H1 receptor
APICC_07956	RNA-binding protein
APICC_07957	Excitatory amino acid transporter
APICC_07958	Ankyrin repeat domain-containing protein
APICC_07962	hypothetical protein
APICC_07968	potassium channel subfamily
APICC_08111	odorant binding protein
APICC_08112	Neuropeptide
APICC_08114	Dynein heavy chain 10%2C axonemal
APICC_08145	Endocuticle structural glycoprotein SgAbd-2
APICC_08188	hypothetical protein
APICC_08189	PDF receptor
APICC_08193	Leucine-rich repeat serine/threonine-protein kinase
APICC_08200	Trypsin-1
APICC_08235	Pin2-interacting protein X1
APICC_08286	PR domain zinc finger protein
APICC_08471	hypothetical protein
APICC_08498	Calcium-activated potassium channel slowpoke
APICC_08514	Triple functional domain protein
APICC_08662	F-box only protein
APICC_08663	Serine/threonine-protein kinase Doa
APICC_08737	hypothetical protein
APICC_08738	Torsin protein
APICC_08798	rhomboid family protein
APICC_08849	Ankyrin-1
APICC_08850	Coiled-coil domain-containing protein
APICC_08880	Peroxidasin
APICC_08886	Protein Shroom
APICC_09022	Myosin-IB
APICC_09032	Protein disulfide-isomerase
APICC_09033	Protein disulfide-isomerase
APICC_09082	hypothetical protein
APICC_09138	hypothetical protein
APICC_09173	hypothetical protein
APICC_09174	Nose resistant to fluoxetine protein
APICC_09177	hypothetical protein
APICC_09178	hypothetical protein
APICC_09232	Cyclin-dependent kinase 2-associated protein
APICC_09233	Cyclin-dependent kinase 2-associated protein
APICC_09317	Potassium voltage-gated channel protein Shaker
APICC_09356	hypothetical protein
APICC_09394	Pancreatic triacylglycerol lipase
APICC_09457	Endocuticle structural glycoprotein SgAbd-1
APICC_09477	Poly(U)-binding-splicing factor half pint
APICC_09494	Leucine-rich repeat-containing protein
APICC_09503	Histone H2B.3
APICC_09517	Dual oxidase
APICC_09552	hypothetical protein
APICC_09553	Rho guanine nucleotide exchange factor
APICC_09556	Endocuticle structural glycoprotein SgAbd-2
APICC_09591	Deoxyhypusine hydroxylase
APICC_09602	HIV Tat-specific factor
APICC_09608	Nuclear transcription factor Y subunit alpha
APICC_09628	Phosphatidylinositol 4-kinase alpha
APICC_09667	Cyclic nucleotide-gated cation channel alpha-3
APICC_09684	Tachykinin peptides receptor 99D
APICC_09703	beta-hexosaminidase fdl
APICC_09704	Dynein heavy chain 10%2C axonemal
APICC_09733	hypothetical protein
APICC_09777	Neuroligin-1
APICC_09779	Dynein intermediate chain 2%2C axonemal
APICC_09810	Helix-loop-helix protein
APICC_09902	Dynein heavy chain 1%2C axonemal
APICC_09918	Schwannomin-interacting protein
APICC_09936	Ubiquitin protein
APICC_09988	Epithelial splicing regulatory protein
APICC_10005	Transmembrane protease serine
APICC_10057	hypothetical protein
APICC_10146	Nesprin-1

## Sheet: Additional file 7
Supplementary Table 7. Enriched GO terms of the selective sweep genes of A. cerana in Changbai Mountain (P＜0.05）
GO_accession	Description	Term_type
GO:0009225	nucleotide-sugar metabolic process	biological_process
GO:0009664	plant-type cell wall organization	biological_process
GO:0071669	plant-type cell wall organization or biogenesis	biological_process
GO:0006011	UDP-glucose metabolic process	biological_process
GO:0043248	proteasome assembly	biological_process
GO:0005199	structural constituent of cell wall	molecular_function
GO:0007018	microtubule-based movement	biological_process
GO:0005342	organic acid transmembrane transporter activity	molecular_function
GO:0046943	carboxylic acid transmembrane transporter activity	molecular_function
GO:0031072	heat shock protein binding	molecular_function
GO:0008514	organic anion transmembrane transporter activity	molecular_function
GO:0044702	single organism reproductive process	biological_process
GO:0007276	gamete generation	biological_process
GO:0071555	cell wall organization	biological_process
GO:0015171	amino acid transmembrane transporter activity	molecular_function
GO:0043933	macromolecular complex subunit organization	biological_process
GO:0030286	dynein complex	cellular_component
GO:0009378	four-way junction helicase activity	molecular_function
GO:0006928	cellular component movement	biological_process
GO:0034464	BBSome	cellular_component
GO:0065003	macromolecular complex assembly	biological_process
GO:0003333	amino acid transmembrane transport	biological_process
GO:0071822	protein complex subunit organization	biological_process
GO:0019953	sexual reproduction	biological_process
GO:0005882	intermediate filament	cellular_component
GO:0045111	intermediate filament cytoskeleton	cellular_component
GO:0034622	cellular macromolecular complex assembly	biological_process
GO:0009539	photosystem II reaction center	cellular_component
GO:0010970	microtubule-based transport	biological_process
GO:0030705	cytoskeleton-dependent intracellular transport	biological_process
GO:0042073	intraflagellar transport	biological_process
GO:0009292	genetic transfer	biological_process
GO:0004531	deoxyribonuclease II activity	molecular_function
GO:0016889	endodeoxyribonuclease activity, producing 3'-phosphomonoesters	molecular_function
GO:0006865	amino acid transport	biological_process
GO:0000014	single-stranded DNA specific endodeoxyribonuclease activity	molecular_function
GO:0048468	cell development	biological_process
GO:0009264	deoxyribonucleotide catabolic process	biological_process
GO:0006461	protein complex assembly	biological_process
GO:0006515	misfolded or incompletely synthesized protein catabolic process	biological_process
GO:0031144	proteasome localization	biological_process
GO:0031503	protein complex localization	biological_process
GO:0034629	cellular protein complex localization	biological_process
GO:0035966	response to topologically incorrect protein	biological_process
GO:0035967	cellular response to topologically incorrect protein	biological_process
GO:0051788	response to misfolded protein	biological_process
GO:0071218	cellular response to misfolded protein	biological_process
GO:0071630	nucleus-associated proteasomal ubiquitin-dependent protein catabolic process	biological_process
GO:0048869	cellular developmental process	biological_process
GO:0070271	protein complex biogenesis	biological_process
GO:0006511	ubiquitin-dependent protein catabolic process	biological_process
GO:0015370	solute:sodium symporter activity	molecular_function
GO:0003774	motor activity	molecular_function
GO:0043623	cellular protein complex assembly	biological_process
GO:0019941	modification-dependent protein catabolic process	biological_process
GO:0043632	modification-dependent macromolecule catabolic process	biological_process
GO:0009512	cytochrome b6f complex	cellular_component
GO:0034618	arginine binding	molecular_function
GO:0015948	methanogenesis	biological_process
GO:0015975	energy derivation by oxidation of reduced inorganic compounds	biological_process
GO:0043447	alkane biosynthetic process	biological_process
GO:0050664	oxidoreductase activity, acting on NAD(P)H, oxygen as acceptor	molecular_function
GO:0008137	NADH dehydrogenase (ubiquinone) activity	molecular_function
GO:0050136	NADH dehydrogenase (quinone) activity	molecular_function
GO:0003777	microtubule motor activity	molecular_function
GO:0033179	proton-transporting V-type ATPase, V0 domain	cellular_component
GO:0004520	endodeoxyribonuclease activity	molecular_function
GO:0009246	enterobacterial common antigen biosynthetic process	biological_process
GO:0036065	fucosylation	biological_process
GO:0046378	enterobacterial common antigen metabolic process	biological_process
GO:0048609	multicellular organismal reproductive process	biological_process
GO:0071554	cell wall organization or biogenesis	biological_process
GO:0009061	anaerobic respiration	biological_process
GO:0008509	anion transmembrane transporter activity	molecular_function
GO:0052636	arabinosyltransferase activity	molecular_function
GO:0071766	Actinobacterium-type cell wall biogenesis	biological_process
GO:0015947	methane metabolic process	biological_process
GO:0043446	cellular alkane metabolic process	biological_process
GO:0016655	oxidoreductase activity, acting on NAD(P)H, quinone or similar compound as acceptor	molecular_function
GO:0016706	oxidoreductase activity, acting on paired donors, with incorporation or reduction of molecular oxygen, 2-oxoglutarate as one donor, and incorporation of one atom each of oxygen into both donors	molecular_function
GO:0015293	symporter activity	molecular_function
GO:0015294	solute:cation symporter activity	molecular_function
GO:0006083	acetate metabolic process	biological_process
GO:0006885	regulation of pH	biological_process
GO:0019385	methanogenesis, from acetate	biological_process
GO:0055067	monovalent inorganic cation homeostasis	biological_process
GO:0016651	oxidoreductase activity, acting on NAD(P)H	molecular_function
GO:0044085	cellular component biogenesis	biological_process
GO:0045229	external encapsulating structure organization	biological_process
GO:0007213	G-protein coupled acetylcholine receptor signaling pathway	biological_process
GO:0043113	receptor clustering	biological_process
GO:0043236	laminin binding	molecular_function
GO:0072657	protein localization to membrane	biological_process
GO:0033176	proton-transporting V-type ATPase complex	cellular_component
GO:0043161	proteasomal ubiquitin-dependent protein catabolic process	biological_process
GO:0022412	cellular process involved in reproduction in multicellular organism	biological_process
GO:0022607	cellular component assembly	biological_process
GO:0016301	kinase activity	molecular_function
GO:0030154	cell differentiation	biological_process
Supplementary Table 8. KEGG enrichment of the selective sweep genes of A. cerana in Changbai Mountain (P＜0.05）
Term	Input number	Background number	P value
Glycosphingolipid biosynthesis - ganglio series	2	5	0.00634
Glycosphingolipid biosynthesis - globo series	2	6	0.00836
Lysosome	4	57	0.02333
Glycosaminoglycan degradation	2	13	0.02889
Other glycan degradation	2	14	0.03264

## Sheet: Additional file 8
Supplementary Table 9. Genes in the top 20 selective-sweep regions of Fst value.
Genelist	Chrom	BIN_START	BIN_END	Number of GO involved	FstW
APICC_08498, APICC_04217, APICC_00909	KZ288353.1	220001	260000	155, 74, 58	0.86597
APICC_07647, APICC_05709, APICC_04218, APICC_04219	KZ288353.1	260001	300000	33, 10, 0, 0	0.843162
APICC_07647	KZ288353.1	280001	320000	33	0.834032
APICC_01404	KZ288402.1	180001	220000	6	0.806973
APICC_08498	KZ288353.1	200001	240000	155	0.801536
APICC_08498	KZ288353.1	160001	200000	155	0.796029
APICC_09556, APICC_08145, APICC_09457, APICC_06063	KZ288251.1	500001	540000	76, 3, 0, 3	0.7804
APICC_08498	KZ288353.1	180001	220000	155	0.763048
Not_annotation	KZ288313.1	560001	600000	__	0.736315
Not_annotation	KZ288469.1	40001	80000	__	0.731133
APICC_09684, APICC_01852, APICC_07383, APICC_05202, APICC_01827, APICC_05237	KZ288487.1	1	40000	107, 19, 19, 16, 0, 0	0.721937
APICC_05868, APICC_02391, APICC_02392	KZ288189.1	3740001	3780000	2, 45, 133	0.718242
Not_annotation	KZ288210.1	1920001	1960000	__	0.715469
Not_annotation	KZ288255.1	1740001	1780000	__	0.715364
APICC_05870, APICC_02394, APICC_05869, APICC_02395	KZ288189.1	3820001	3860000	33, 49, 0, 3	0.701375
Not_annotation	KZ288255.1	1780001	1820000	__	0.70026
APICC_02394, APICC_05869	KZ288189.1	3800001	3840000	49, 0	0.685494
Not_annotation	KZ288210.1	2140001	2180000	__	0.684417
APICC_09556, APICC_08145	KZ288251.1	520001	560000	76, 3	0.682565
Not_annotation	KZ288210.1	2040001	2080000	__	0.67038
Note: APICC_04217l, APICC_05709, APICC_04218, APICC_04219 are belong to lipid storage droplets surface-binding protein; APICC_09556, APICC_08145, APICC_09457, APICC_06063 are belong to structural constituent of cuticle protein.

## Sheet: Additional file 9
Supplementary Table 10. Common selected genes of A. cerana in Changbai Mountain and Qinghai-Tibet
Gene names	description
APICC_04184	Carbonic anhydrase-related protein
APICC_01404	hypothetical protein
APICC_01827	40S ribosomal protein S26
APICC_01852	hypothetical protein
APICC_02032	hypothetical protein
APICC_02033	Para-hydroxybenzoate--polyprenyltransferase
APICC_02221	Protein SGT1 ecdysoneless
APICC_02440	hypothetical protein
APICC_02811	Coiled-coil domain-containing protein
APICC_05202	PEST proteolytic signal-containing nuclear protein
APICC_05237	Protein aveugle
APICC_05707	Tether containing UBX domain for GLUT4
APICC_05993	UMP-CMP kinase
APICC_06256	AT-rich interactive domain-containing protein
APICC_07383	hypothetical protein
APICC_07644	Trace amine-associated receptor 8c
APICC_08798	rhomboid family protein
APICC_09138	hypothetical protein
APICC_09173	hypothetical protein
APICC_09174	Nose resistant to fluoxetine protein
APICC_09356	hypothetical protein
APICC_09684	Tachykinin peptides receptor 99D

## Sheet: Additional file 10
Supplementary Table 11. The result of the stepwise regression analysis of wing size and geographic information
	Type of wing	Coefficient	t-test	P-value
Intercept	Forewing	3133.55	65.183	0
Altitude	Forewing	0.077	6.098	0
Latitude	Forewing	10.359	7.85	0
Longitude	Forewing	0.103	0.464	0.647
Intercept	Hindwing	1880.31	53.891	0
Altitude	Hindwing	0.05	5.463	0
Latitude	Hindwing	5.345	5.58	0
Longitude	Hindwing	0.333	1.298	0.206
Note：Dependent with forewing size, model：R2=0.751，F=44.631，df=2，P=0.000；Dependent with hindwing size, model：R2=0.646，F=27.438，df=2，P=0.000。
